# Supplementary material for: Songbirds can learn flexible contextual control over syllable sequencing
Source: eLife. 2021 Jun 1;10:e61610. doi: 10.7554/eLife.61610 (PMC8169114; doi:10.7554/eLife.61610)
Supplement: Source code 5. [file elife-61610-code5.m.zip]

Archive with 1 entries (1 files):
- SourceCodeFile_5.m
